# Supplementary material for: Blood Amyloid Beta Levels in Healthy, Mild Cognitive Impairment and Alzheimer’s Disease Individuals: Replication of Diastolic Blood Pressure Correlations and Analysis of Critical Covariates
Source: PLoS One. 2013 Nov 27;8(11):e81334. doi: 10.1371/journal.pone.0081334 (PMC3842353; doi:10.1371/journal.pone.0081334)
Supplement: Table S1 — A: Pearson coefficients (r) between plasma amyloid levels and medical variables. B: Pearson coefficients (r2) between plasma amyloid levels and medical variables. (XLSX) [file pone.0081334.s001.xlsx]

## Sheet: S1a
Variable Number	Variable (units)	Pearson's R vs DA aβ-40	Pearson's R vs DA aβ-42	Pearson's R vs RP aβ-40	Pearson's R vs RP aβ-42 (pg/ml)	Pearson's R vs CP aβ-40	Pearson's R vs CP aβ-42	Pearson's R vs Total amyloid
1	DA aβ-40* (pg/mL)	1	0.282468	0.690294	0.117511	0.0654213	-0.114197	0.10371
2	DA aβ-42 (pg/mL)	0.282468	1	0.413327	0.819983	0.278592	0.132291	0.520698
3	RP aβ-40 (pg/mL)	0.690294	0.413327	1	0.402863	0.107546	0.123669	0.459235
4	RP aβ-42 (pg/mL)	0.117511	0.819983	0.402863	1	0.17124	0.15696	0.589443
5	CP aβ-40 (pg/mL)	0.0654213	0.278592	0.107546	0.17124	1	0.0435187	0.246153
6	CP aβ-42 (pg/mL)	-0.114197	0.132291	0.123669	0.15696	0.0435187	1	0.857608
7	Total Plasma aβ-40(pg/mL)	0.59064	0.47567	0.862144	0.412513	0.596445	0.122021	0.496202
8	Total Plasma aβ-42(pg/mL)	-0.049921	0.444499	0.268452	0.538351	0.106387	0.916775	0.970176
9	Total Amyloid (pg/mL)	0.10371	0.520698	0.459235	0.589443	0.246153	0.857608	1
10	Total_ab42/ab40 ratio	-0.273683	0.214375	-0.070782	0.319456	-0.119123	0.917388	0.792895
11	systolic Blood Pressure	0.0693152	-0.0551314	0.0121537	-0.0580278	0.0693149	-0.160946	-0.133668
12	Dyastolic Blood Presure	-0.0928385	-0.101666	-0.127485	-0.181345	0.0128211	-0.129705	-0.190245
13	APOE ɛ4 genotype (+/-)	0.118025	-0.0324805	0.0457301	-0.0330718	0.164905	-0.0352335	-0.00863033
14	AGE (years)	0.370212	0.0581451	0.341021	0.110832	0.113629	0.0349437	0.151235
15	GENDER (male/female)	-0.200922	-0.109743	-0.115951	-0.0668199	-0.0726523	-0.0548989	-0.0995223
16	Body Mass Index	0.0558284	0.0228432	0.00808732	-0.0228666	-0.00441266	-0.0696995	-0.0609057
17	Education (years)	-0.164818	0.0751909	-0.141083	-0.0255772	0.0565533	0.0903794	0.0388037
18	AD/MCI/Control groups	-0.175987	0.0753772	-0.261039	-0.0664263	-0.0510254	-0.100426	-0.161139
19	Hypertension treatment (yes/no)	0.115128	-0.0871691	0.16495	-0.112025	0.100874	0.0228859	0.0227838
20	Statins treatment (yes/no)	0.0600897	-0.0395234	0.0211944	0.0132327	0.117168	-0.033417	-0.00115149
21	Weight (Kg)	0.0481711	0.046568	0.0137962	-0.0378339	0.081734	-0.00790954	-0.00659375
22	Height (cm)	-0.00812121	0.0442721	0.0260425	-0.0121381	0.112449	0.0872072	0.082415
23	Baseline Temperature (ºC)	-0.0345551	0.0608876	0.0653934	0.0929649	-0.118971	0.0912013	0.101996
24	Heart rate (pulse/min)	-0.181569	-0.0500566	-0.20142	-0.0452987	-0.179284	-0.10562	-0.161769
25	White Blood Cells(10^3/mcL)	0.0533337	-0.165688	0.0773788	-0.199118	-0.0677912	0.0203584	-0.0516718
26	Red blood Cells (10^6/mcL)	-0.295357	-0.0432134	-0.228892	-0.119749	0.0684245	0.121959	0.0102434
27	Haemogolobin(g/dL)	-0.285674	0.00684288	-0.270508	-0.075013	0.0370772	0.115373	0.00927592
28	Haematocrite (%)	-0.305076	-0.0221555	-0.287898	-0.103713	0.0437346	0.123664	0.00215811
29	Platelets(%)	-0.194049	-0.188551	-0.118649	-0.153429	-0.00255396	0.0534273	-0.0413117
30	Baseline Glucose (mg/dL)	0.0609242	-0.0155895	0.0748676	-0.0235135	-0.10764	-0.0058824	-0.0117451
31	Baseline UREA (mg/dL)	0.397884	0.0688983	0.318558	0.0743383	-0.00602926	-0.0124532	0.0833785
32	Baseline Creatinine (mg/dL)	0.598738	0.152983	0.559549	0.111853	0.0865344	0.0253924	0.188264
33	Baseline Uric Acid (mg/dL)	0.284604	0.148699	0.258887	0.0487558	0.164979	1.46104e-06	0.0931245
34	Total plasma Proteins (g/L)	-0.143896	0.032058	-0.0473986	-0.0392712	0.123227	0.0947979	0.064153
35	Plasma Albumin (g/L)	0.113397	0.0478195	0.0382041	-0.0246962	-0.0144773	-0.138127	-0.109178
36	Total Cholesterol levels (mg/dL)	-0.00206167	0.12645	-0.0161801	0.0806013	-0.0237744	-0.0910895	-0.0461306
37	HdL (mg/dL)	-0.176762	0.0319565	-0.0875965	0.00526088	0.107595	0.0535364	0.0388324
38	LdL (mg/dL)	0.0416535	0.14426	0.0114281	0.125087	-0.0307943	-0.0914802	-0.0249769
39	Ferritine (ng/dL)	0.102297	0.0501851	0.00376899	0.0941202	-0.0219066	0.0436673	0.0666758
40	Homocysteine(mcmol/L)	0.32522	0.0693752	0.345186	0.0966257	0.018692	0.0700742	0.163735
41	Triglicerides (mg/dL)	0.114765	-0.0603845	0.0365019	-0.110413	-0.130682	-0.0937031	-0.122557
42	B12 vitamin (pg/mL)	-0.00535827	0.0496	-0.0169829	0.0501665	-0.0687425	0.0769382	0.0637182
43	C-reactive Protein (mg/L)	-0.0700649	-0.0784475	0.00641872	-0.063997	-0.0843027	-0.00676856	-0.0387178
44	IGM(mg/dL)	-0.24524	0.025107	-0.13206	-0.0119296	-0.0570653	0.0568207	0.00452125
45	IGG(mg/dL)	0.0512182	0.0879966	0.0457257	0.0381159	0.0640993	0.0713204	0.0867245
46	IGA(mg/dL)	0.130421	0.148789	0.063231	0.125261	0.180033	0.221068	0.25283
47	Insulin(mcU/mL)	0.0468214	-0.0558239	0.0169224	-0.0629212	0.00680505	-0.100543	-0.0963035

## Sheet: S1b
Variable Number	Variable (units)	Pearson's R2 vs DA aβ-40	Pearson's R2 vs DA aβ-42	Pearson's R2 vs RP aβ-40	Pearson's R2 vs RP aβ-42 (pg/ml)	Pearson's R2 vs CP aβ-40	Pearson's R2 vs CP aβ-42	Pearson's R2 vs Total amyloid
1	DA aβ-40 (pg/mL)	1	0.0797884	0.476506	0.0138088	0.00427995	0.013041	0.0107558
2	DA aβ-42 (pg/mL)	0.0797884	1	0.170839	0.672372	0.0776134	0.017501	0.271127
3	RP aβ-40 (pg/mL)	0.476506	0.170839	1	0.162299	0.0115661	0.0152941	0.210897
4	RP aβ-42 (pg/mL)	0.0138088	0.672372	0.162299	1	0.0293233	0.0246365	0.347443
5	CP aβ-40 (pg/mL)	0.00427995	0.0776134	0.0115661	0.0293233	1	0.00189387	0.0605914
6	CP aβ-42 (pg/mL)	0.013041	0.017501	0.0152941	0.0246365	0.00189387	1	0.735492
7	Total Plasma aβ-40(pg/mL)	0.348855	0.226262	0.743292	0.170167	0.355746	0.0148891	0.246216
8	Total Plasma aβ-42(pg/mL)	0.0024921	0.19758	0.0720662	0.289822	0.0113182	0.840476	0.941241
9	Total Amyloid (pg/mL)	0.0107558	0.271127	0.210897	0.347443	0.0605914	0.735492	1
10	Total_ab42/ab40 ratio	0.0749023	0.0459565	0.00501009	0.102052	0.0141903	0.841601	0.628682
11	systolic Blood Pressure	0.0048046	0.00303947	0.000147711	0.00336723	0.00480455	0.0259035	0.0178672
12	Dyastolic Blood Presure	0.00861899	0.0103359	0.0162524	0.032886	0.000164381	0.0168234	0.0361934
13	APOE ɛ4 genotype (+/-)	0.0139298	0.00105498	0.00209125	0.00109374	0.0271938	0.0012414	7.44827e-05
14	AGE (years)	0.137057	0.00338085	0.116295	0.0122836	0.0129116	0.00122106	0.0228719
15	GENDER (male/female)	0.0403698	0.0120435	0.0134447	0.0044649	0.00527836	0.00301389	0.00990468
16	Body Mass Index	0.0031168	0.000521812	6.54048e-05	0.000522882	1.94716e-05	0.00485803	0.0037095
17	Education (years)	0.027165	0.00565367	0.0199043	0.000654193	0.00319828	0.00816844	0.00150573
18	AD/MCI/Control groups	0.0309713	0.00568172	0.0681412	0.00441246	0.00260359	0.0100853	0.0259658
19	Hypertension treatment (yes/no)	0.0132545	0.00759846	0.0272086	0.0125496	0.0101756	0.000523765	0.000519102
20	Statins treatment (yes/no)	0.00361077	0.0015621	0.000449204	0.000175104	0.0137282	0.00111669	1.32593e-06
21	Weight (Kg)	0.00232045	0.00216858	0.000190334	0.0014314	0.00668045	6.25608e-05	4.34775e-05
22	Height (cm)	6.59541e-05	0.00196002	0.000678209	0.000147334	0.0126447	0.00760509	0.00679223
23	Baseline Temperature (ºC)	0.00119406	0.0037073	0.00427629	0.00864247	0.014154	0.00831767	0.0104032
24	Heart rate (pulse/min)	0.0329674	0.00250566	0.0405701	0.00205198	0.0321428	0.0111556	0.0261693
25	White Blood Cells(10^3/mcL)	0.00284448	0.0274524	0.00598748	0.039648	0.00459565	0.000414464	0.00266998
26	Red blood Cells (10^6/mcL)	0.087236	0.00186739	0.0523917	0.0143399	0.00468191	0.0148739	0.000104928
27	Haemogolobin(g/dL)	0.0816094	4.6825e-05	0.0731744	0.00562696	0.00137472	0.0133109	8.60427e-05
28	Haematocrite (%)	0.0930716	0.000490865	0.082885	0.0107565	0.00191271	0.0152928	4.65744e-06
29	Platelets(%)	0.0376548	0.0355515	0.0140777	0.0235405	6.52272e-06	0.00285448	0.00170666
30	Baseline Glucose (mg/dL)	0.00371176	0.000243034	0.00560516	0.000552883	0.0115864	3.46026e-05	0.000137947
31	Baseline UREA (mg/dL)	0.158312	0.00474697	0.101479	0.00552618	3.63519e-05	0.000155082	0.00695197
32	Baseline Creatinine (mg/dL)	0.358487	0.0234037	0.313095	0.0125112	0.0074882	0.000644775	0.0354434
33	Baseline Uric Acid (mg/dL)	0.0809994	0.0221115	0.0670227	0.00237713	0.0272181	2.13464e-12	0.00867217
34	Total plasma Proteins (g/L)	0.020706	0.00102771	0.00224663	0.00154222	0.015185	0.00898664	0.00411561
35	Plasma Albumin (g/L)	0.0128589	0.00228671	0.00145955	0.000609904	0.000209593	0.0190791	0.0119199
36	Total Cholesterol levels (mg/dL)	4.25047e-06	0.0159897	0.000261797	0.00649657	0.000565222	0.0082973	0.00212803
37	HdL (mg/dL)	0.0312449	0.00102122	0.00767315	2.76769e-05	0.0115766	0.00286615	0.00150795
38	LdL (mg/dL)	0.00173501	0.0208109	0.000130601	0.0156467	0.00094829	0.00836863	0.000623846
39	Ferritine (ng/dL)	0.0104647	0.00251854	1.42053e-05	0.00885862	0.000479898	0.00190683	0.00444567
40	Homocysteine(mcmol/L)	0.105768	0.00481292	0.119153	0.00933654	0.00034939	0.00491039	0.0268091
41	Triglicerides (mg/dL)	0.0131711	0.00364629	0.00133239	0.0121909	0.0170779	0.00878026	0.0150202
42	B12 vitamin (pg/mL)	2.87111e-05	0.00246016	0.00028842	0.00251667	0.00472553	0.00591949	0.00406001
43	C-reactive Protein (mg/L)	0.00490909	0.00615402	4.12e-05	0.00409561	0.00710695	4.58134e-05	0.00149907
44	IGM(mg/dL)	0.0601427	0.000630362	0.0174397	0.000142316	0.00325644	0.0032286	2.04417e-05
45	IGG(mg/dL)	0.00262331	0.0077434	0.00209084	0.00145282	0.00410872	0.00508659	0.00752113
46	IGA(mg/dL)	0.0170095	0.0221381	0.00399816	0.0156903	0.0324119	0.048871	0.0639233
47	Insulin(mcU/mL)	0.00219224	0.0031163	0.000286367	0.00395908	4.63087e-05	0.010109	0.00927436
